# Supplementary material for: An mTORC1-mediated negative feedback loop constrains amino acid-induced FLCN-Rag activation in renal cells with TSC2 loss
Source: Nat Commun. 2022 Nov 10;13:6808. doi: 10.1038/s41467-022-34617-7 (PMC9649702; doi:10.1038/s41467-022-34617-7)
Supplement: Supplementary file 4 — Source Data [file 41467_2022_34617_MOESM4_ESM.zip]

Archive with 2 entries (2 files):
- Source Data blots.pdf
- Source Data.pdf
